# Supplementary material for: A hybrid demultiplexing strategy that improves performance and robustness of cell hashing
Source: Brief Bioinform. 2024 Jun 3;25(4):bbae254. doi: 10.1093/bib/bbae254 (PMC11145454; doi:10.1093/bib/bbae254)
Supplement: SupplementaryData_bbae254 [file supplementarydata_bbae254.xlsx]

## Sheet: 8HTO
Method	Parameter	Acc	Recall	Precision	F1
GMM_DEMUX	t=0.99	0.984169	0.984488	0.995985	0.990203
GMM_DEMUX	t=0.95	0.984169	0.984488	0.995985	0.990203
GMM_DEMUX	t=0.9	0.984169	0.984488	0.995985	0.990203
GMM_DEMUX	t=0.85	0.984169	0.984488	0.995985	0.990203
GMM_DEMUX	t=0.8	0.984169	0.984488	0.995985	0.990203
GMM_DEMUX	t=0.75	0.984169	0.984488	0.995985	0.990203
GMM_DEMUX	t=0.7	0.984169	0.984488	0.995985	0.990203
GMM_DEMUX	t=0.65	0.984169	0.984488	0.995985	0.990203
GMM_DEMUX	t=0.6	0.984169	0.984488	0.995985	0.990203
GMM_DEMUX	t=0.55	0.984169	0.984488	0.995985	0.990203
GMM_DEMUX	t=0.5	0.984169	0.984488	0.995985	0.990203
GMM_DEMUX	t=0.45	0.984169	0.984488	0.995985	0.990203
GMM_DEMUX	t=0.4	0.984169	0.984488	0.995985	0.990203
GMM_DEMUX	t=0.35	0.984169	0.984488	0.995985	0.990203
GMM_DEMUX	t=0.3	0.984169	0.984488	0.995985	0.990203
GMM_DEMUX	t=0.25	0.984169	0.984488	0.995985	0.990203
GMM_DEMUX	t=0.2	0.984169	0.984488	0.995985	0.990203
GMM_DEMUX	t=0.15	0.984169	0.984488	0.995985	0.990203
GMM_DEMUX	t=0.1	0.984169	0.984488	0.995985	0.990203
GMM_DEMUX	t=0.05	0.984169	0.984488	0.995985	0.990203
bff_cluster	doublet_thresh=0.05|neg_thresh=0.05|dist_frac=0.1	0.987101	0.989702	0.994373	0.992032
bff_cluster	doublet_thresh=0.05|neg_thresh=0.05|dist_frac=0.25	0.987101	0.989702	0.994373	0.992032
bff_cluster	doublet_thresh=0.05|neg_thresh=0.1|dist_frac=0.1	0.973322	0.972543	0.994459	0.983379
bff_cluster	doublet_thresh=0.05|neg_thresh=0.1|dist_frac=0.25	0.973322	0.972543	0.994459	0.983379
bff_cluster	doublet_thresh=0.05|neg_thresh=0.2|dist_frac=0.1	0.948989	0.942217	0.994663	0.96773
bff_cluster	doublet_thresh=0.05|neg_thresh=0.2|dist_frac=0.25	0.948989	0.942217	0.994663	0.96773
bff_cluster	doublet_thresh=0.1|neg_thresh=0.05|dist_frac=0.1	0.984315	0.989666	0.990924	0.990295
bff_cluster	doublet_thresh=0.1|neg_thresh=0.05|dist_frac=0.25	0.984315	0.989666	0.990924	0.990295
bff_cluster	doublet_thresh=0.1|neg_thresh=0.1|dist_frac=0.1	0.970683	0.972454	0.991134	0.981705
bff_cluster	doublet_thresh=0.1|neg_thresh=0.1|dist_frac=0.25	0.970683	0.972454	0.991134	0.981705
bff_cluster	doublet_thresh=0.1|neg_thresh=0.2|dist_frac=0.1	0.94635	0.942029	0.991231	0.966004
bff_cluster	doublet_thresh=0.1|neg_thresh=0.2|dist_frac=0.25	0.94635	0.942029	0.991231	0.966004
bff_cluster	doublet_thresh=0.2|neg_thresh=0.05|dist_frac=0.1	0.968045	0.989454	0.970775	0.980026
bff_cluster	doublet_thresh=0.2|neg_thresh=0.05|dist_frac=0.25	0.968045	0.989454	0.970775	0.980026
bff_cluster	doublet_thresh=0.2|neg_thresh=0.1|dist_frac=0.1	0.954559	0.971893	0.970816	0.971355
bff_cluster	doublet_thresh=0.2|neg_thresh=0.1|dist_frac=0.25	0.954559	0.971893	0.970816	0.971355
bff_cluster	doublet_thresh=0.2|neg_thresh=0.2|dist_frac=0.1	0.930519	0.940872	0.970644	0.955526
bff_cluster	doublet_thresh=0.2|neg_thresh=0.2|dist_frac=0.25	0.930519	0.940872	0.970644	0.955526
bff_cluster	doublet_thresh=0.3|neg_thresh=0.3|dist_frac=0.1	0.893286	0.914729	0.945846	0.930027
bff_cluster	doublet_thresh=0.3|neg_thresh=0.3|dist_frac=0.5	0.893286	0.914729	0.945846	0.930027
bff_cluster	doublet_thresh=0.3|neg_thresh=0.5|dist_frac=0.1	0.856494	0.865635	0.944994	0.903575
bff_cluster	doublet_thresh=0.3|neg_thresh=0.5|dist_frac=0.5	0.856494	0.865635	0.944994	0.903575
bff_cluster	doublet_thresh=0.5|neg_thresh=0.3|dist_frac=0.1	0.839197	0.908333	0.873705	0.890683
bff_cluster	doublet_thresh=0.5|neg_thresh=0.3|dist_frac=0.5	0.839197	0.908333	0.873705	0.890683
bff_cluster	doublet_thresh=0.5|neg_thresh=0.5|dist_frac=0.1	0.805629	0.85622	0.873506	0.864777
bff_cluster	doublet_thresh=0.5|neg_thresh=0.5|dist_frac=0.5	0.805629	0.85622	0.873506	0.864777
Multi_seq	quantile=0.1	0.210349	1	0.0321595	0.0623151
Multi_seq	quantile=0.2	0.25066	1	0.0815667	0.150831
Multi_seq	quantile=0.3	0.2854	1	0.124147	0.220873
Multi_seq	quantile=0.4	0.331867	0.999009	0.181132	0.306663
Multi_seq	quantile=0.5	0.527704	0.996599	0.421734	0.592668
Multi_seq	quantile=0.6	0.863237	0.983234	0.844359	0.90852
Multi_seq	quantile=0.65	0.946936	0.971802	0.961034	0.966388
Multi_seq	quantile=0.7	0.959396	0.96024	0.989153	0.974482
Multi_seq	quantile=0.75	0.953386	0.947635	0.994693	0.970594
Multi_seq	quantile=0.8	0.938288	0.92803	0.995742	0.960695
Multi_seq	quantile=0.85	0.908091	0.888469	0.998585	0.940314
Multi_seq	quantile=0.9	0.850923	0.817284	1	0.899456
Multi_seq	quantile=0.95	0.756376	0.701401	1	0.824498
Multi_seq	quantile=0.1	0.210349	1	0.0321595	0.0623151
Multi_seq	quantile=0.2	0.25066	1	0.0815667	0.150831
Multi_seq	quantile=0.3	0.2854	1	0.124147	0.220873
Multi_seq	quantile=0.4	0.331867	0.999009	0.181132	0.306663
Multi_seq	quantile=0.5	0.527704	0.996599	0.421734	0.592668
Multi_seq	quantile=0.6	0.863237	0.983234	0.844359	0.90852
Multi_seq	quantile=0.65	0.946936	0.971802	0.961034	0.966388
Multi_seq	quantile=0.7	0.959396	0.96024	0.989153	0.974482
Multi_seq	quantile=0.75	0.953386	0.947635	0.994693	0.970594
Multi_seq	quantile=0.8	0.938288	0.92803	0.995742	0.960695
Multi_seq	quantile=0.85	0.908091	0.888469	0.998585	0.940314
Multi_seq	quantile=0.9	0.850923	0.817284	1	0.899456
Multi_seq	quantile=0.95	0.756376	0.701401	1	0.824498
HTOdemux	positive.quantile=0.5	0.222809	1	0.0474308	0.090566
HTOdemux	positive.quantile=0.6	0.298006	1	0.139598	0.244994
HTOdemux	positive.quantile=0.7	0.455145	1	0.332195	0.498719
HTOdemux	positive.quantile=0.8	0.680299	1	0.608157	0.75634
HTOdemux	positive.quantile=0.9	0.891967	1	0.867589	0.929101
HTOdemux	positive.quantile=0.95	0.966139	1	0.958498	0.978809
HTOdemux	positive.quantile=0.96	0.977279	0.999631	0.972502	0.98588
HTOdemux	positive.quantile=0.97	0.987833	0.999453	0.985619	0.992488
HTOdemux	positive.quantile=0.98	0.993111	0.999095	0.992447	0.99576
HTOdemux	positive.quantile=0.99	0.995602	0.997298	0.997298	0.997298

## Sheet: 8pool
Method	Parameter	Acc	Recall	Precision	F1
GMM_DEMUX	t=0.99	0.832313	0.996769	0.812363	0.895167
GMM_DEMUX	t=0.95	0.832313	0.996769	0.812363	0.895167
GMM_DEMUX	t=0.9	0.832313	0.996769	0.812363	0.895167
GMM_DEMUX	t=0.85	0.832313	0.996769	0.812363	0.895167
GMM_DEMUX	t=0.8	0.832313	0.996769	0.812363	0.895167
GMM_DEMUX	t=0.75	0.832313	0.996769	0.812363	0.895167
GMM_DEMUX	t=0.7	0.832313	0.996769	0.812363	0.895167
GMM_DEMUX	t=0.65	0.832313	0.996769	0.812363	0.895167
GMM_DEMUX	t=0.6	0.832313	0.996769	0.812363	0.895167
GMM_DEMUX	t=0.55	0.832313	0.996769	0.812363	0.895167
GMM_DEMUX	t=0.5	0.832313	0.996769	0.812363	0.895167
GMM_DEMUX	t=0.45	0.832313	0.996769	0.812363	0.895167
GMM_DEMUX	t=0.4	0.832313	0.996769	0.812363	0.895167
GMM_DEMUX	t=0.35	0.832313	0.996769	0.812363	0.895167
GMM_DEMUX	t=0.3	0.832313	0.996769	0.812363	0.895167
GMM_DEMUX	t=0.25	0.832313	0.996769	0.812363	0.895167
GMM_DEMUX	t=0.2	0.832313	0.996769	0.812363	0.895167
GMM_DEMUX	t=0.15	0.832313	0.996769	0.812363	0.895167
GMM_DEMUX	t=0.1	0.832313	0.996769	0.812363	0.895167
GMM_DEMUX	t=0.05	0.832313	0.996769	0.812363	0.895167
bff_cluster	doublet_thresh=0.05|neg_thresh=0.05|dist_frac=0.1	0.930179	0.968448	0.949424	0.958842
bff_cluster	doublet_thresh=0.05|neg_thresh=0.05|dist_frac=0.25	0.921217	0.968107	0.938963	0.953312
bff_cluster	doublet_thresh=0.05|neg_thresh=0.1|dist_frac=0.1	0.916382	0.951289	0.949323	0.950305
bff_cluster	doublet_thresh=0.05|neg_thresh=0.1|dist_frac=0.25	0.907807	0.950787	0.939141	0.944928
bff_cluster	doublet_thresh=0.05|neg_thresh=0.2|dist_frac=0.1	0.908065	0.941176	0.949037	0.94509
bff_cluster	doublet_thresh=0.05|neg_thresh=0.2|dist_frac=0.25	0.899555	0.940575	0.938829	0.939701
bff_cluster	doublet_thresh=0.1|neg_thresh=0.05|dist_frac=0.1	0.893559	0.967009	0.906676	0.935871
bff_cluster	doublet_thresh=0.1|neg_thresh=0.05|dist_frac=0.25	0.892721	0.966975	0.905697	0.935333
bff_cluster	doublet_thresh=0.1|neg_thresh=0.1|dist_frac=0.1	0.879763	0.94907	0.905841	0.926952
bff_cluster	doublet_thresh=0.1|neg_thresh=0.1|dist_frac=0.25	0.879311	0.949041	0.905305	0.926657
bff_cluster	doublet_thresh=0.1|neg_thresh=0.2|dist_frac=0.1	0.871446	0.938497	0.905112	0.921502
bff_cluster	doublet_thresh=0.1|neg_thresh=0.2|dist_frac=0.25	0.871059	0.938468	0.904648	0.921247
bff_cluster	doublet_thresh=0.2|neg_thresh=0.05|dist_frac=0.1	0.868738	0.965957	0.8777	0.919716
bff_cluster	doublet_thresh=0.2|neg_thresh=0.05|dist_frac=0.25	0.868287	0.965937	0.877173	0.919418
bff_cluster	doublet_thresh=0.2|neg_thresh=0.1|dist_frac=0.1	0.854942	0.947447	0.876368	0.910523
bff_cluster	doublet_thresh=0.2|neg_thresh=0.1|dist_frac=0.25	0.854877	0.947442	0.876292	0.910479
bff_cluster	doublet_thresh=0.2|neg_thresh=0.2|dist_frac=0.1	0.846625	0.936538	0.875338	0.904905
bff_cluster	doublet_thresh=0.2|neg_thresh=0.2|dist_frac=0.25	0.846625	0.936538	0.875338	0.904905
bff_cluster	doublet_thresh=0.3|neg_thresh=0.3|dist_frac=0.1	0.786345	0.90824	0.82092	0.862375
bff_cluster	doublet_thresh=0.3|neg_thresh=0.3|dist_frac=0.5	0.783122	0.907837	0.816967	0.860008
bff_cluster	doublet_thresh=0.3|neg_thresh=0.5|dist_frac=0.1	0.756044	0.86516	0.81575	0.839729
bff_cluster	doublet_thresh=0.3|neg_thresh=0.5|dist_frac=0.5	0.754046	0.864794	0.813199	0.838203
bff_cluster	doublet_thresh=0.5|neg_thresh=0.3|dist_frac=0.1	0.699052	0.895912	0.713868	0.794596
bff_cluster	doublet_thresh=0.5|neg_thresh=0.3|dist_frac=0.5	0.698923	0.895891	0.71371	0.79449
bff_cluster	doublet_thresh=0.5|neg_thresh=0.5|dist_frac=0.1	0.669976	0.847377	0.705892	0.770191
bff_cluster	doublet_thresh=0.5|neg_thresh=0.5|dist_frac=0.5	0.669976	0.847377	0.705892	0.770191
Multi_seq	quantile=0.1	0.159887	1	0.0492485	0.0938739
Multi_seq	quantile=0.2	0.356908	1	0.272217	0.427941
Multi_seq	quantile=0.3	0.624976	0.99962	0.575713	0.730632
Multi_seq	quantile=0.4	0.784089	0.998554	0.756482	0.860824
Multi_seq	quantile=0.5	0.871188	0.992624	0.859681	0.921382
Multi_seq	quantile=0.6	0.87886	0.94996	0.903998	0.926409
Multi_seq	quantile=0.65	0.823093	0.869645	0.908722	0.888754
Multi_seq	quantile=0.7	0.708981	0.71995	0.907188	0.802796
Multi_seq	quantile=0.75	0.570692	0.545215	0.899706	0.678976
Multi_seq	quantile=0.8	0.462768	0.412438	0.886045	0.56287
Multi_seq	quantile=0.85	0.399845	0.334707	0.881254	0.48515
Multi_seq	quantile=0.9	0.354652	0.279059	0.878643	0.423586
Multi_seq	quantile=0.95	0.306815	0.221392	0.872214	0.353146
HTOdemux	positive.quantile=0.5	0.152258	0.996865	0.0550268	0.104296
HTOdemux	positive.quantile=0.6	0.236924	0.998843	0.14942	0.259953
HTOdemux	positive.quantile=0.7	0.394071	0.999467	0.324624	0.490073
HTOdemux	positive.quantile=0.8	0.535387	0.999283	0.48226	0.650557
HTOdemux	positive.quantile=0.9	0.71504	0.99924	0.682707	0.811189
HTOdemux	positive.quantile=0.95	0.793109	0.998316	0.770377	0.869659
HTOdemux	positive.quantile=0.96	0.796135	0.998212	0.773822	0.87181
HTOdemux	positive.quantile=0.97	0.813596	0.996952	0.794138	0.884062
HTOdemux	positive.quantile=0.98	0.839516	0.994031	0.825176	0.901767
HTOdemux	positive.quantile=0.99	0.865591	0.987639	0.859316	0.91902

## Sheet: R125
Method	Parameter	Acc	Recall	Precision	F1
GMM_DEMUX	t=0.99	0.766587	0.85181	0.823851	0.837597
GMM_DEMUX	t=0.95	0.766587	0.85181	0.823851	0.837597
GMM_DEMUX	t=0.9	0.766587	0.85181	0.823851	0.837597
GMM_DEMUX	t=0.85	0.766587	0.85181	0.823851	0.837597
GMM_DEMUX	t=0.8	0.766587	0.85181	0.823851	0.837597
GMM_DEMUX	t=0.75	0.766587	0.85181	0.823851	0.837597
GMM_DEMUX	t=0.7	0.766587	0.85181	0.823851	0.837597
GMM_DEMUX	t=0.65	0.766587	0.85181	0.823851	0.837597
GMM_DEMUX	t=0.6	0.766587	0.85181	0.823851	0.837597
GMM_DEMUX	t=0.55	0.766587	0.85181	0.823851	0.837597
GMM_DEMUX	t=0.5	0.766587	0.85181	0.823851	0.837597
GMM_DEMUX	t=0.45	0.766587	0.85181	0.823851	0.837597
GMM_DEMUX	t=0.4	0.766587	0.85181	0.823851	0.837597
GMM_DEMUX	t=0.35	0.766587	0.85181	0.823851	0.837597
GMM_DEMUX	t=0.3	0.766587	0.85181	0.823851	0.837597
GMM_DEMUX	t=0.25	0.766587	0.85181	0.823851	0.837597
GMM_DEMUX	t=0.2	0.766587	0.85181	0.823851	0.837597
GMM_DEMUX	t=0.15	0.766587	0.85181	0.823851	0.837597
GMM_DEMUX	t=0.1	0.766587	0.85181	0.823851	0.837597
GMM_DEMUX	t=0.05	0.766587	0.85181	0.823851	0.837597
bff_cluster	doublet_thresh=0.05|neg_thresh=0.05|dist_frac=0.1	0.866507	0.992126	0.846449	0.913516
bff_cluster	doublet_thresh=0.05|neg_thresh=0.05|dist_frac=0.25	0.839329	0.991813	0.81382	0.894043
bff_cluster	doublet_thresh=0.05|neg_thresh=0.1|dist_frac=0.1	0.857714	0.976457	0.847276	0.907292
bff_cluster	doublet_thresh=0.05|neg_thresh=0.1|dist_frac=0.25	0.833733	0.975638	0.818093	0.889947
bff_cluster	doublet_thresh=0.05|neg_thresh=0.2|dist_frac=0.1	0.768185	0.819761	0.858931	0.838889
bff_cluster	doublet_thresh=0.05|neg_thresh=0.2|dist_frac=0.25	0.759392	0.817582	0.846416	0.83175
bff_cluster	doublet_thresh=0.1|neg_thresh=0.05|dist_frac=0.1	0.844125	0.99187	0.819578	0.89753
bff_cluster	doublet_thresh=0.1|neg_thresh=0.05|dist_frac=0.25	0.821743	0.991597	0.792706	0.881067
bff_cluster	doublet_thresh=0.1|neg_thresh=0.1|dist_frac=0.1	0.835332	0.975694	0.820039	0.891121
bff_cluster	doublet_thresh=0.1|neg_thresh=0.1|dist_frac=0.25	0.816147	0.975	0.796693	0.876874
bff_cluster	doublet_thresh=0.1|neg_thresh=0.2|dist_frac=0.1	0.745803	0.81411	0.827076	0.820542
bff_cluster	doublet_thresh=0.1|neg_thresh=0.2|dist_frac=0.25	0.741807	0.813063	0.821388	0.817204
bff_cluster	doublet_thresh=0.2|neg_thresh=0.05|dist_frac=0.1	0.827338	0.991667	0.799424	0.885228
bff_cluster	doublet_thresh=0.2|neg_thresh=0.05|dist_frac=0.25	0.807354	0.991411	0.775432	0.870221
bff_cluster	doublet_thresh=0.2|neg_thresh=0.1|dist_frac=0.1	0.818545	0.975089	0.799611	0.878675
bff_cluster	doublet_thresh=0.2|neg_thresh=0.1|dist_frac=0.25	0.801759	0.974453	0.779183	0.865946
bff_cluster	doublet_thresh=0.2|neg_thresh=0.2|dist_frac=0.1	0.729017	0.809633	0.803185	0.806396
bff_cluster	doublet_thresh=0.2|neg_thresh=0.2|dist_frac=0.25	0.727418	0.809195	0.80091	0.805031
bff_cluster	doublet_thresh=0.3|neg_thresh=0.3|dist_frac=0.1	0.697042	0.778947	0.778037	0.778492
bff_cluster	doublet_thresh=0.3|neg_thresh=0.3|dist_frac=0.5	0.672262	0.770631	0.741822	0.755952
bff_cluster	doublet_thresh=0.3|neg_thresh=0.5|dist_frac=0.1	0.628297	0.67052	0.763158	0.713846
bff_cluster	doublet_thresh=0.3|neg_thresh=0.5|dist_frac=0.5	0.618705	0.665885	0.747368	0.704278
bff_cluster	doublet_thresh=0.5|neg_thresh=0.3|dist_frac=0.1	0.647482	0.761665	0.705607	0.732565
bff_cluster	doublet_thresh=0.5|neg_thresh=0.3|dist_frac=0.5	0.636291	0.757381	0.689252	0.721713
bff_cluster	doublet_thresh=0.5|neg_thresh=0.5|dist_frac=0.1	0.582734	0.647277	0.688158	0.667092
bff_cluster	doublet_thresh=0.5|neg_thresh=0.5|dist_frac=0.5	0.582734	0.647277	0.688158	0.667092
Multi_seq	quantile=0.1	0.422862	0.519672	0.424933	0.467552
Multi_seq	quantile=0.2	0.454836	0.466403	0.561014	0.509353
Multi_seq	quantile=0.3	0.474021	0.439907	0.679279	0.533994
Multi_seq	quantile=0.4	0.477218	0.413043	0.769231	0.537482
Multi_seq	quantile=0.5	0.483613	0.407135	0.827292	0.54571
Multi_seq	quantile=0.6	0.481215	0.396091	0.861298	0.542636
Multi_seq	quantile=0.65	0.473221	0.38501	0.862069	0.532292
Multi_seq	quantile=0.7	0.460432	0.366701	0.86715	0.515434
Multi_seq	quantile=0.75	0.445244	0.346939	0.862944	0.494905
Multi_seq	quantile=0.8	0.434852	0.332655	0.865079	0.480529
Multi_seq	quantile=0.85	0.416467	0.305752	0.878261	0.453593
Multi_seq	quantile=0.9	0.390887	0.27163	0.876623	0.414747
Multi_seq	quantile=0.95	0.364508	0.237	0.881041	0.373522
HTOdemux	positive.quantile=0.5	0.628788	0.967462	0.576227	0.722267
HTOdemux	positive.quantile=0.6	0.691558	0.935065	0.668435	0.779582
HTOdemux	positive.quantile=0.7	0.72619	0.893333	0.73931	0.809057
HTOdemux	positive.quantile=0.8	0.728355	0.835148	0.78739	0.810566
HTOdemux	positive.quantile=0.9	0.70671	0.762537	0.824561	0.792337
HTOdemux	positive.quantile=0.95	0.674242	0.699713	0.841105	0.763922
HTOdemux	positive.quantile=0.96	0.670996	0.688034	0.850352	0.76063
HTOdemux	positive.quantile=0.97	0.650433	0.656294	0.852941	0.741807
HTOdemux	positive.quantile=0.98	0.634199	0.627972	0.861804	0.726537
HTOdemux	positive.quantile=0.99	0.590909	0.564138	0.868365	0.683946
